# Supplementary material for: Validation of rapid fecal calprotectin assay using particle enhanced turbidimetric immunoassay for inflammatory bowel disease
Source: Sci Rep. 2024 Jan 18;14:1653. doi: 10.1038/s41598-024-51580-z (PMC10796650; doi:10.1038/s41598-024-51580-z)
Supplement: Supplementary file 1 — Supplementary Information. [file 41598_2024_51580_MOESM1_ESM.xlsx]

## Sheet: Sup T1
	TABLE S1. Fecal calprotectin kit characteristics
			Measuring principle	Average assay time (min)
		Assay
		EliA Calprotectin 2 (EliA)	EIA (FEIA)	150
		PhiCal Calprotectin (PhiCal)	EIA (ELISA)	150
		BÜHLMANN fCAL (Buhlmann-E)	EIA (ELISA)	150
		BÜHLMANN fCAL turbo (fCAL-turbo)	PETIA	15
	EIA: enzyme immunoassay, FEIA: fluoroenzyme immunoassay, ELISA: enzyme-linked immunosorbent assay, PETIA: particle-enhanced turbidimetric immunoassay, NA: not applicable
